# Supplementary material for: Fangchinoline induces gallbladder cancer cell apoptosis by suppressing PI3K/Akt/XIAP axis
Source: PLoS One. 2022 Apr 21;17(4):e0266738. doi: 10.1371/journal.pone.0266738 (PMC9022853; doi:10.1371/journal.pone.0266738)
Supplement: S1 File — (ZIP) [file pone.0266738.s001.zip]

Archive with 49 entries (37 files):
- S1 File/
- S1 File/Supporting information/
- S1 File/Supporting information/Cell apoptosis/
- S1 File/Supporting information/Cell apoptosis/Flow cytometry/
- S1 File/Supporting information/Cell apoptosis/Flow cytometry/GBC-SD(3a╠M).png
- S1 File/Supporting information/Cell apoptosis/Flow cytometry/GBC-SD(6a╠M).png
- S1 File/Supporting information/Cell apoptosis/Flow cytometry/GBC-SD(DMSO).png
- S1 File/Supporting information/Cell apoptosis/Hoechst staining/
- S1 File/Supporting information/Cell apoptosis/Hoechst staining/GBC-SD/
- S1 File/Supporting information/Cell apoptosis/Hoechst staining/GBC-SD/3a╠M(10X).tif
- S1 File/Supporting information/Cell apoptosis/Hoechst staining/GBC-SD/3a╠M(40X).tif
- S1 File/Supporting information/Cell apoptosis/Hoechst staining/GBC-SD/6a╠M(10X).tif
- S1 File/Supporting information/Cell apoptosis/Hoechst staining/GBC-SD/6a╠M(40X).tif
- S1 File/Supporting information/Cell apoptosis/Hoechst staining/GBC-SD/DMSO(10X).tif
- S1 File/Supporting information/Cell apoptosis/Hoechst staining/GBC-SD/DMSO(40X).tif
- S1 File/Supporting information/Cell apoptosis/Hoechst staining/NOZ/
- S1 File/Supporting information/Cell apoptosis/Hoechst staining/NOZ/16a╠M(10X).tif
- S1 File/Supporting information/Cell apoptosis/Hoechst staining/NOZ/16a╠M(40X).tif
- S1 File/Supporting information/Cell apoptosis/Hoechst staining/NOZ/8a╠M(10X).tif
- S1 File/Supporting information/Cell apoptosis/Hoechst staining/NOZ/8a╠M(40X).tif
- S1 File/Supporting information/Cell apoptosis/Hoechst staining/NOZ/DMSO(10X).tif
- S1 File/Supporting information/Cell apoptosis/Hoechst staining/NOZ/DMSO(40X).tif
- S1 File/Supporting information/Cell apoptosis/TUNEL staining/
- S1 File/Supporting information/Cell apoptosis/TUNEL staining/GBC-SD(6a╠M) (1).png
- S1 File/Supporting information/Cell apoptosis/TUNEL staining/GBC-SD(6a╠M) (2).png
- S1 File/Supporting information/Cell apoptosis/TUNEL staining/GBC-SD(DMSO) (1).png
- S1 File/Supporting information/Cell apoptosis/TUNEL staining/GBC-SD(DMSO) (2).png
- S1 File/Supporting information/Cell apoptosis/TUNEL staining/NOZ(16a╠M) (1).png
- S1 File/Supporting information/Cell apoptosis/TUNEL staining/NOZ(16a╠M) (2).png
- S1 File/Supporting information/Cell apoptosis/TUNEL staining/NOZ(DMSO) (1).png
- S1 File/Supporting information/Cell apoptosis/TUNEL staining/NOZ(DMSO) (2).png
- S1 File/Supporting information/Cell proliferation/
- S1 File/Supporting information/Cell proliferation/CCK8-OD450.xlsx
- S1 File/Supporting information/Cell proliferation/Colony formation/
- S1 File/Supporting information/Cell proliferation/Colony formation/colony formation number.pzfx
- S1 File/Supporting information/Cell proliferation/Colony formation/GBC-SD(3a╠M).tif
- S1 File/Supporting information/Cell proliferation/Colony formation/GBC-SD(6a╠M).tif
- S1 File/Supporting information/Cell proliferation/Colony formation/GBC-SD(DMSO).tif
- S1 File/Supporting information/Cell proliferation/Colony formation/NOZ(16a╠M).tif
- S1 File/Supporting information/Cell proliferation/Colony formation/NOZ(8a╠M).tif
- S1 File/Supporting information/Cell proliferation/Colony formation/NOZ(DMSO).tif
- S1 File/Supporting information/Cell proliferation/GBC-SD proliferation .pzfx
- S1 File/Supporting information/Cell proliferation/NOZ proliferation.pzfx
- S1 File/Supporting information/Western blot/
- S1 File/Supporting information/Western blot/S1_raw_images.pdf
- S1 File/Supporting information/Xenograft tumor/
- S1 File/Supporting information/Xenograft tumor/Tumor volume.xlsx
- S1 File/Supporting information/Xenograft tumor/Xenograft tumor.png
- S1 File/Supporting information/Xenograft tumor/Xenograft tumor.pzfx
