# Supplementary material for: Fangchinoline induces gallbladder cancer cell apoptosis by suppressing PI3K/Akt/XIAP axis
Source: PLoS One. 2022 Apr 21;17(4):e0266738. doi: 10.1371/journal.pone.0266738 (PMC9022853; doi:10.1371/journal.pone.0266738)
Supplement: S1 File — (ZIP) [file pone.0266738.s001.zip › S1 File/Supporting information/Cell proliferation/CCK8-OD450.xlsx]

## Sheet: 48H
Concentration(μM)	OD450(GBC-SD)
0	0.801	0.782	0.78	0.786	0.748
0.625	0.812	0.87	0.822	0.84	0.789
1.25	0.848	0.863	0.842	0.862	0.795
2.5	0.76	0.823	0.825	0.829	0.754
5	0.517	0.524	0.544	0.545	0.513
10	0.209	0.194	0.186	0.184	0.182
BLANK	0.118	0.118	0.119
Concentration(μM)	OD450(NOZ)
0	1.453	1.422	1.364	1.409	1.374
5	1.385	1.314	1.349	1.236	1.318
7.5	1.308	1.278	1.282	1.261	1.307
10	1.247	1.25	1.201	1.188	1.204
15	1.188	1.203	1.158	1.161	1.174
20	0.752	0.785	0.851	0.815	0.834
BLANK	0.183	0.179	0.185
