# Supplementary material for: Fangchinoline induces gallbladder cancer cell apoptosis by suppressing PI3K/Akt/XIAP axis
Source: PLoS One. 2022 Apr 21;17(4):e0266738. doi: 10.1371/journal.pone.0266738 (PMC9022853; doi:10.1371/journal.pone.0266738)
Supplement: S1 File — (ZIP) [file pone.0266738.s001.zip › S1 File/Supporting information/Xenograft tumor/Tumor volume.xlsx]

## Sheet: Sheet1
Tumor volume
DMSO			Fangchinoline
length(mm)	width(mm)	volume(mm3)	length(mm)	width(mm)	volume(mm3)
23.8	9.843	1152.93	13.536	10.467	741.489
13.454	13.017	1139.84	10.77	8.353	375.725
14.43	10.349	772.739	14.314	6.839	334.747
15.366	9.104	636.789	10.899	5.175	145.941
15.496	8.233	525.177	6.936	5.185	93.2345
14.644	9.758	697.19	6.936	4.014	55.8771
15.463	7.032	382.315	4.773	4.631	51.1813
